# Supplementary material for: Endogenous LRRK2 and PINK1 function in a convergent neuroprotective ciliogenesis pathway in the brain
Source: Proc Natl Acad Sci U S A. 2025 Jan 28;122(5):e2412029122. doi: 10.1073/pnas.2412029122 (PMC11804522; doi:10.1073/pnas.2412029122)
Supplement: Supplementary file 3 — Dataset S01 (XLSX) [file pnas.2412029122.sd01.xlsx]

## Sheet: KRT Bagnoli_et_al
RESOURCE TYPE	RESOURCE NAME	SOURCE	IDENTIFIER	NEW/REUSE	ADDITIONAL INFORMATION
Antibody	Adenylate cyclase III	EnCor	RPCA-ACIII (AB_2572219	reuse	1/10000
Antibody	Arl13b	Neuromab	N295B/66 (AB_2877361)	reuse	1/1000
Antibody	Biotinylated anti-MOUSE IgG (H+L)	Vector Laboratories	BA-9200 (AB_2336171)	reuse	1/200
Antibody	Biotinylated anti-rabbit IgG (H+L)	Vector Laboratories	BA-1000 (AB_2313606)	reuse	1/200
Antibody	Choline Acetyltransferase	Millipore	AB144P-1ML (AB_2079751)	reuse	1/200
Antibody	CISD1	CST	83775S (AB_2800031)	reuse	1/1000
Antibody	CS	CST	14309S (AB_2665545)	reuse	1/1000
Antibody	DARPP32	Santa Cruz	sc_271111 (AB_10610055)	reuse	1/100
Antibody	GAPDH	Santa Cruz	Sc-32233 (AB_627679)	reuse	1/2000
Antibody	GFAP	Encor	CPCA-GFAP (AB_2109953)	reuse	1/2000
Antibody	H+L Donkey anti-chicken Alexa 488	Jackson ImmunoResearch	703-545-155 (AB_2340375)	reuse	1/2000
Antibody	H+L Donkey anti-goat Alexa 488	Millipore	A11055 (AB_2534102)	reuse	1/2000
Antibody	H+L Donkey anti-mouse Alexa 568	Invitrogen	A10037 (AB_2534013)	reuse	1/2000
Antibody	H+L Donkey anti-Rabbit Alexa 568	Millipore	A10042 (AB_2534017)	reuse	1/2000
Antibody	Iba1	Wako	019-19741 (AB_839504)	reuse	1/1000
Antibody	IRDye 680LT anti-Goat IgG	LI-COR	926–68 024 (AB_10706168)	reuse	1/100000
Antibody	IRDye 680LT anti-Mouse IgG	LI-COR	926–68022 (AB_10715072)	reuse	1/100000
Antibody	IRDye 680RD anti-Mouse IgG	LI-COR	926-68070 (AB_10956588)	reuse	1/100000
Antibody	IRDye 800CW anti-Rabbit IgG	LI-COR	926-32213 (AB_621848)	reuse	1/100000
Antibody	IRDye 800CW anti-Rabbit IgG	LI-COR	926-32211 (AB_621843)	reuse	1/100000
Antibody	LAMP1	CST	3243S (AB_2134478)	reuse	1/1000
Antibody	LRRK2 Total C-terminal	Neuromab	N241A/34 (AB_2877351)	reuse	1 μg/ml
Antibody	OPA1	BD Biosciences	612606 (AB_399888)	reuse	1/1000
Antibody	PPM1H	Abcam	ab30353 (AB_2941812)	reuse	1/1000
Antibody	pSer105 Rab12	Abcam	ab256487 (AB_2884880)	reuse	1/1000
Antibody	pSer111 Rab8A	Abcam	ab267492 (AB_3099419)	reuse	1/1000
Antibody	pSer2 RNA polymerase	Abcam	ab5095 (AB_304749)	reuse	1/5000
Antibody	Anti Mouse Goat SULFO-Tag	MSD	R32AC (AB_2783819)	reuse	1 μg/ml
Antibody	pSer65 Ubiquitin	CST	62802 (AB_2799632)	reuse	1/1000
Antibody	pSer935 LRRK2	MRC PPU Reagents and services, UoD	UDD2 10(12) (AB_2921228)	reuse	1 μg/ml
Antibody	pThr72 Rab8a	Abcam	ab230260 (AB_2814988)	reuse	1/1000
Antibody	pThr73 Rab10	Abcam	ab230261 (AB_2811274)	reuse	1/1000
Antibody	Rab10 Total	Nanotools	0680-100/Rab10-605B11 (AB_2921226)	reuse	1 μg/ml
Antibody	Rab12 Total	MRC PPU Reagents and services, UoD	SA227 (AB_2921227)	reuse	1 μg/ml
Antibody	Rab8A total	Abcam	ab237702 (AB_3099418)	reuse	1/1000
Antibody	TOM20	Abcam	ab186735 (AB_2889972)	reuse	1/1000
Antibody	Tubulin	Proteintech	66031-1-IG (AB_11042766)	reuse	1/10000
Antibody	Ubiquitin	Biolegend	646302 (AB_1659270)	reuse	1/1000
Antibody	Vinculin	Abcam	ab129002 (AB_11144129)	reuse	1/10000
Antibody	Rab12 Total	Abnova	A26172 (AB_3166186)	new	1/40000
Chemical	Antimycin	Sigma-Aldrich	A8674	reuse
Chemical	CHX, cycloheximide	Sigma-Aldrich	C7698	reuse
Chemical	DMSO	Sigma-Aldrich	D2650	reuse
Chemical	DRB, 5,6-Dichlorobenzimidazole 1-β-D-ribofuranoside	Sigma-Aldrich	D1916	reuse
Chemical	Fast green FCF	Sigma-Aldrich	F7252	reuse	for total protein staining
Chemical	Mli-2	MRC PPU Reagents and services, UoD		reuse
Chemical	Oligomycin	Sigma-Aldrich	75351	reuse
Chemical	PowerUp™ SYBR™ Green Master Mix for qPCR	Thermo Fisher	A25742	reuse
Chemical	Rotenone	Sigma-Aldrich	R8875	reuse	Dissolved in DMSO, 0.5 μM final concentration
Chemical	Ionomycin	Abcam	ab120116	reuse	Dissolved in DMSO, 5 μM final concentration
Chemical	Valinomycin	Sigma-Aldrich	V0627-10mg	reuse	Dissolved in DMSO, 2 μM final concentration
Chemical	Dopamine	Sigma-Aldrich	H8502-5G	reuse	Dissolved in DMSO, 10 μM final concentration
Chemical	Sodium Selenite	Sigma-Aldrich	S5261-10G	reuse	Dissolved in water, 2 μM final concentration
Chemical	Hydrogen peroxide	Sigma-Aldrich	H1009-100ml	reuse	Acqueous solution, 50 μM final concentration
Chemical	AZD8055	Selleckchem	AZD8055	reuse	Dissolved in DMSO, 1 μM final concentration
Chemical	MK8722	MCE	MK8722	reuse	Dissolved in DMSO, 10 μM final concentration
Chemical	Ivermectin	Sigma-Aldrich	I8898-250MG	reuse	Dissolved in DMSO, 15 μM final concentration
Chemical	EBSS	Gibco	24010-043	reuse
Chemical	Deferiprone	Sigma-Aldrich	379409	reuse	Dissolved in water, 2 μM final concentration
Chemical	Gamitrinib-triphenylphosphonium	MCE	HY-102007A	reuse	Dissolved in DMSO, 5 μM final concentration
Chemical: primer	mouse ACTB FW	Sigma-Aldrich	TGACGTTGACATCCGTAAAG	reuse	PureSimplePrimer
Chemical: primer	mouse ACTB REV	Sigma-Aldrich	GAGGAGCAATGATCTTGATCT	reuse	PureSimplePrimer
Chemical: primer	mouse GAPDH FW	Sigma-Aldrich	TGACCTCAACTACATGGTCTACA	reuse	PureSimplePrimer
Chemical: primer	mouse GAPDH REV	Sigma-Aldrich	CTTCCCATTCTCGGCCTTG	reuse	PureSimplePrimer
Chemical: primer	mouse PPM1H FW1	Sigma-Aldrich	ATATGGAGAAGGCAAGAAGG	reuse	PureSimplePrimer
Chemical: primer	mouse PPM1H FW2	Sigma-Aldrich	AAAACCATTCCTGTCTTCAG	reuse	PureSimplePrimer
Chemical: primer	mouse PPM1H REV1	Sigma-Aldrich	TCATATCTGGAGAGATCGTAG	reuse	PureSimplePrimer
Chemical: primer	mouse PPM1H REV2	Sigma-Aldrich	TCTGGATCACAGTTAGGAAG	reuse	PureSimplePrimer
Chemical: primer	mouse Rpl13a FW	Sigma-Aldrich	AGCCTACCAGAAAGTTTGCTTAC	reuse	PureSimplePrimer
Chemical: primer	mouse Rpl13a REV	Sigma-Aldrich	GCTTCTTCTTCCGATAGTGCATC	reuse	PureSimplePrimer
Chemical: primer	mouse TBP FW	Sigma-Aldrich	CCTTGTACCCTTCACCAATGAC	reuse	PureSimplePrimer
Chemical: primer	mouse TBP REV	Sigma-Aldrich	ACAGCCAAGATTCACGGTAGA	reuse	PureSimplePrimer
Dataset	Figure 1, figure 3, figure 4 and figure 5	Zenodo	https://zenodo.org/records/14535133	New	All data presented in Figure 1, figure 3, figure 4 and figure 5
Dataset	Figure 2	Zenodo	https://zenodo.org/records/11518850	new	All raw data presented in Figure 2
Dataset	Figure 6	Zenodo	https://zenodo.org/records/11519152	new	All raw data presented in Figure 6
Dataset	Supplementary Figures	Zenodo	https://zenodo.org/records/14014456	new	All raw data presented in Supplementary
Experimental model:cell line	LRRK2 KO mouse embryonic fibroblasts		CVCL_E3XC	reuse
Experimental model:cell line	LRRK2 R1441C mouse embryonic fibroblasts		CVCL_E3XD	reuse
Experimental model:cell line	PINK1 KO mouse embryonic fibroblats		CVCL_E4K2	reuse
Experimental model:cell line	LRRK2 R1441C/PINK1 Double mutant mouse embryonic fibroblasts		CVCL_E3Y3	new
Experimental model:cell line	PPM1H KO mouse embryonic fibroblast		CVCL_E3XE	reuse
Experimental model:organism	LRRK2 WT and LRRK2 KO	Jax	IMSR_JAX:012453	reuse	Used for mouse embryonic fibroblasts
Experimental model:organism	LRRK2 WT and R1441C mice	Jax	IMSR_JAX:009346	reuse	Used for mouse embryonic fibroblasts
Experimental model:organism	PINK1 WT and PINK1 KO mice	Jax	MGI:7764489	reuse	Used for mouse embryonic fibroblasts
Experimental model:organism	PINK1 WT/LRRK2 WT, PINK1 WT/LRRK2 RC, PINK1 KO/LRRK2 WT, PINK1 KO/LRRK2 RC	Double mutants generated by crossing the two lines	MGI:7751130	new	In vivo experiments and generation of mouse embryonic fibroblasts
Experimental model:organism	Rab12 WT and Rab12 KO	Jax	MMRRC_049312-UCD	reuse	Validation of new Rab12 antibody
Experimental model:organism	PPM1H WT and PPM1H KO	Taconic	TF3142 (MGI:6798084)	reuse	Used for mouse embryonic fibroblasts
Experimental model:organism	WT mice: C57BL/6J	Jax	IMSR_JAX:000664	reuse
Kit	PureLink™ RNA Mini Kit	Thermo Fisher	12183018A	reuse
Kit	QuantiTect Reverse Transcription Kit	Qiagen	205311	reuse
Kit	RNAscope multiplex fluorescent reagent kit	Advanced Cell Diagnostics	323100	reuse
Kit	RNAscope Probe-Mm-Gdnf-C1	Advanced Cell Diagnostics	421951	reuse	1:20 dilution
Plasmid	PPM1H-mApple	Addgene	Addgene_198473	reuse
Plasmid	GFP-MAO-A	Addgene	Addgene_229232	new
Protocol	Cell and tissue immunoblotting	protocols.io	dx.doi.org/10.17504/protocols.io.ewov14znkvr2/v2	reuse
Protocol	MEF generation and mainteinance	protocols.io	dx.doi.org/10.17504/protocols.io.eq2ly713qlx9/v1	reuse
Protocol	Mouse brain immunohistochemistry - colorimetric analysis	protocols.io	dx.doi.org/10.17504/protocols.io.e6nvw1md2lmk/v1	new
Protocol	Small scale Lentivirus Production and Infection	protocols.io	dx.doi.org/10.17504/protocols.io.bp2l61z2zvqe/v1	reuse
Protocol	Mice behavioural test	protocols.io	dx.doi.org/10.17504/protocols.io.yxmvm97n6l3p/v1	new
Protocol	Mitochondrial fractionation	protocols.io	dx.doi.org/10.17504/protocols.io.bxmypk7w	reuse
Protocol	PINK1 siRNA	protocols.io	dx.doi.org/10.17504/protocols.io.kxygx343zg8j/v1	new
Protocol	Primary cilia analysis	protocols.io	dx.doi.org/10.17504/protocols.io.bnwimfce	reuse
Protocol	pSer65 Ub ELISA	protocols.io	dx.doi.org/10.17504/protocols.io.n2bvjnq3bgk5/v1	new
Protocol	pSer65 Ub ELISA	method article	doi: 10.1080/15548627.2020.1834712.	reuse
Protocol	RT-PCR	protocols.io	dx.doi.org/10.17504/protocols.io.81wgbz7r3gpk/v1	new
Protocol	Subcutaneus injection	protocols.io	dx.doi.org/10.17504/protocols.io.bezdjf26	reuse
Protocol	Fluorescence in situ hybridization (FISH)	bioprotocol	bio-protocol.org/prep1423	reuse
Protocol	A CellProfiler computational pipeline to quantify localization of PPM1H on mitochondria	protocols.io	dx.doi.org/10.17504/protocols.io.j8nlk8qk6l5r/v1	new
Software	FiJI	ImageJ	SCR_002285	reuse
Software	Graphpad	Prism	SCR_002798	reuse
Software	ImageStudio	Biorad	SCR_013715	reuse
